# Supplementary material for: Morphological Trait Analysis Showed the Existence of a Migratory Ecotype in the Fall Armyworm, Spodoptera frugiperda
Source: Insects. 2026 Jan 14;17(1):95. doi: 10.3390/insects17010095 (PMC12842096; doi:10.3390/insects17010095)
Supplement: Supplementary file 1 [file insects-17-00095-s001.zip]

Archive with 4 entries (4 files):
- Figure S1.jpg
- Figure S2.jpg
- Figure S3.pdf
- Table S1.pdf
